# Supplementary material for: Irreversible Electroporation in Patients with Pancreatic Cancer: How Important Is the New Weapon?
Source: Biomed Res Int. 2018 Apr 26;2018:5193067. doi: 10.1155/2018/5193067 (PMC5944201; doi:10.1155/2018/5193067)
Supplement: Supplementary Materials — Supplementary Text 1: search strategy. Supplementary Table 1: subgroup analysis and quality assessment of included studies by primary outcomes and secondary outcomes. Supplementary Figure 1: forest plot of the incidence rate ratios of abscess after IRE therapy for patients with PC. Supplementary Figure 2: forest plot of the incidence rate ratios of fistula after IRE therapy for patients with PC. Supplementary Figure 3: forest plot of the incidence rate ratios of pain after IRE therapy for patients with PC. Supplementary Figure 4: forest plot of the incidence rate ratios of infection after IRE therapy for patients with PC. Supplementary Figure 5: forest plot of the incidence rate ratios of thrombosis after IRE therapy for patients with PC. Supplementary Figure 6: forest plot of the incidence rate ratios of pancreatitis after IRE therapy for patients with PC. Supplementary Figure 7: forest plot of the incidence rate ratios of bleeding after IRE therapy for patients with PC. Supplementary Figure 8: forest plot of the incidence rate ratios of cholangitis after IRE therapy for patients with PC. Supplementary Figure 9: forest plot of the incidence rate ratios of nausea after IRE therapy for patients with PC. Supplementary Figure 10: forest plot of the incidence rate ratios of biliary obstruction after IRE therapy for patients with PC. Supplementary Figure 11: forest plot of the incidence rate ratios of chest tightness after IRE therapy for patients with PC. Supplementary Figure 12: forest plot of the incidence rate ratios of hypoglycemia after IRE therapy for patients with PC. [file 5193067.f1.zip]

Archive with 3 entries (3 files):
- 5193067.f1.doc
- 5193067.f2.doc
- 5193067.f3.doc
